# Supplementary material for: Exploring the Mechanism of Sempervirine Inhibiting Glioblastoma Invasion Based on Network Pharmacology and Bioinformatics
Source: Pharmaceuticals (Basel). 2024 Oct 2;17(10):1318. doi: 10.3390/ph17101318 (PMC11510114; doi:10.3390/ph17101318)
Supplement: Supplementary file 1 [file pharmaceuticals-17-01318-s001.zip]

Archive with 6 entries (6 files):
- Supplemantary Figure S1.pdf
- Supplemantary Figure S2.pdf
- Supplemantary Figure S3.pdf
- supplemantary Figure S4.pdf
- supplemantary Figure S5.pdf
- Supplementary Table S1.pdf
